# Supplementary material for: Genome-wide association mapping of quantitative trait loci for chalkiness-related traits in rice (Oryza sativa L.)
Source: Front Genet. 2024 Jul 10;15:1423648. doi: 10.3389/fgene.2024.1423648 (PMC11266141; doi:10.3389/fgene.2024.1423648)
Supplement: Supplementary file 5 [file Table5.XLS]

## Sheet: Sheet1
Table S5. The SNP information in the 5.41–5.52 Mb candidate region on chromosome 11 for degree of endosperm chalkiness.
MSU ID	SNP location	Reference	Alternative	Region	Variation type	Associated signal in GWAS (P value)
LOC_Os11g10060	5409941	C	T	Downstream
LOC_Os11g10060	5409953	G	A	Downstream
LOC_Os11g10060	5409955	C	A	Downstream
LOC_Os11g10060	5409974	G	T	Downstream
LOC_Os11g10060	5410086	T	G	Downstream
LOC_Os11g10060	5410181	A	T	Downstream
LOC_Os11g10060	5410182	A	C	Downstream
LOC_Os11g10060	5410208	G	T	Downstream
LOC_Os11g10060	5410592	G	T	Downstream
LOC_Os11g10060	5410725	G	A	Downstream
LOC_Os11g10060	5410732	C	T	Downstream
LOC_Os11g10060	5410996	T	C	Downstream
LOC_Os11g10060	5411083	C	T	Downstream
LOC_Os11g10060	5411517	C	T	Downstream
LOC_Os11g10060	5411708	A	C	Downstream
LOC_Os11g10060	5411754	C	T	Downstream
LOC_Os11g10060	5412099	G	A	Downstream
LOC_Os11g10060	5412161	G	A	Downstream
LOC_Os11g10060	5412203	A	T	Downstream
LOC_Os11g10060	5412283	C	A	Downstream
LOC_Os11g10060	5412429	T	G	Downstream
LOC_Os11g10060	5412479	G	A	Downstream
LOC_Os11g10060	5412833	T	G	Downstream
LOC_Os11g10060	5412852	G	A	Downstream
LOC_Os11g10060	5413037	G	A	Downstream
LOC_Os11g10060	5413255	C	T	Downstream
LOC_Os11g10060	5413402	G	A	Downstream
LOC_Os11g10060	5413474	A	T	Downstream
LOC_Os11g10060	5413527	A	G	Downstream
LOC_Os11g10060	5413546	G	T	Downstream
LOC_Os11g10060	5413572	G	A	Downstream
LOC_Os11g10060	5414038	T	C	Downstream
LOC_Os11g10060	5414078	T	C	Downstream
LOC_Os11g10060	5414231	A	T	Downstream
LOC_Os11g10060	5414302	T	G	Downstream
LOC_Os11g10060	5414686	G	T	Downstream
LOC_Os11g10060	5414707	A	G	Downstream
LOC_Os11g10060	5414759	C	T	Downstream
LOC_Os11g10060	5415011	T	C	Downstream
LOC_Os11g10060	5415033	C	T	Downstream
LOC_Os11g10060	5415073	G	A	Downstream
LOC_Os11g10060	5415177	G	A	Downstream
LOC_Os11g10070	5415358	T	C	Upstream
LOC_Os11g10070	5415385	T	C	Upstream
LOC_Os11g10070	5415428	A	G	Upstream
LOC_Os11g10070	5415456	G	A	Upstream
LOC_Os11g10070	5415493	T	C	Upstream
LOC_Os11g10070	5415535	C	G	Upstream
LOC_Os11g10070	5415543	T	A	Upstream
LOC_Os11g10070	5416069	C	T	Upstream
LOC_Os11g10070	5416217	C	A	Upstream
LOC_Os11g10070	5416392	G	A	Upstream
LOC_Os11g10070	5416608	C	T	Upstream
LOC_Os11g10070	5416634	C	G	Upstream
LOC_Os11g10070	5416841	A	C	Upstream
LOC_Os11g10070	5417030	T	G	Upstream
LOC_Os11g10070	5417137	C	T	Upstream
LOC_Os11g10070	5417530	T	C	Upstream
LOC_Os11g10070	5417547	A	G	Upstream
LOC_Os11g10070	5417639	T	A	Upstream
LOC_Os11g10070	5417745	A	G	Upstream
LOC_Os11g10070	5417763	A	G	Upstream
LOC_Os11g10070	5417854	G	A	Upstream
LOC_Os11g10070	5417876	T	C	Upstream
LOC_Os11g10070	5418123	C	T	Upstream
LOC_Os11g10070	5418124	C	T	Upstream
LOC_Os11g10070	5418133	C	T	Upstream
LOC_Os11g10070	5418153	C	T	Upstream
LOC_Os11g10070	5418564	G	C	Upstream
LOC_Os11g10070	5418596	A	G	Upstream
LOC_Os11g10070	5418685	T	G	Upstream
LOC_Os11g10070	5418705	A	T	Upstream
LOC_Os11g10070	5418775	C	T	Upstream
LOC_Os11g10070	5418813	C	A	Upstream
LOC_Os11g10070	5418951	A	G	Upstream
LOC_Os11g10070	5418953	T	C	Upstream
LOC_Os11g10070	5418975	C	T	Upstream
LOC_Os11g10070	5419027	G	A	Upstream
LOC_Os11g10070	5419098	C	A	Upstream
LOC_Os11g10070	5419118	C	A	Upstream
LOC_Os11g10070	5419169	A	C	Upstream
LOC_Os11g10070	5422320	C	A	Exon	Synonymous
LOC_Os11g10070	5422349	G	A	Intron
LOC_Os11g10070	5422381	T	C	Intron
LOC_Os11g10070	5422732	C	T	Intron
LOC_Os11g10070	5423098	G	A	Intron
LOC_Os11g10070	5423797	G	A	Intron
LOC_Os11g10070	5424291	T	G	Intron
LOC_Os11g10070	5424331	C	T	Exon	Nonsynonymous
LOC_Os11g10070	5424360	G	A	Exon	Nonsynonymous
LOC_Os11g10070	5424548	C	T	Exon	Nonsynonymous
LOC_Os11g10070	5424667	C	T	Intron
LOC_Os11g10070	5424753	T	A	Intron
LOC_Os11g10070	5424777	A	G	Intron
LOC_Os11g10070	5425159	G	A	Intron
LOC_Os11g10070	5425575	T	C	Intron
LOC_Os11g10070	5425746	C	T	Intron
LOC_Os11g10070	5425758	G	C	Intron
LOC_Os11g10070	5427873	T	A	Downstream
LOC_Os11g10070	5427893	C	G	Downstream
LOC_Os11g10070	5427939	C	T	Downstream
LOC_Os11g10070	5428141	C	A	Downstream
LOC_Os11g10070	5428427	A	G	Downstream
LOC_Os11g10070	5428560	C	A	Downstream
LOC_Os11g10070	5428571	A	T	Downstream
LOC_Os11g10070	5428660	C	T	Downstream
LOC_Os11g10070	5428661	G	A	Downstream
LOC_Os11g10070	5428745	G	A	Downstream
LOC_Os11g10070	5429034	C	T	Downstream
LOC_Os11g10070	5429079	G	T	Downstream
LOC_Os11g10070	5429547	A	G	Downstream
LOC_Os11g10070	5429557	G	A	Downstream
LOC_Os11g10070	5429653	G	A	Downstream
LOC_Os11g10070	5429657	G	A	Downstream
LOC_Os11g10070	5429689	G	T	Downstream
LOC_Os11g10070	5429810	C	T	Downstream
LOC_Os11g10070	5429858	G	A	Downstream
LOC_Os11g10070	5429864	G	A	Downstream
LOC_Os11g10070	5429880	G	A	Downstream
LOC_Os11g10070	5429912	C	T	Downstream
LOC_Os11g10070	5429970	A	G	Downstream
LOC_Os11g10070	5430102	A	G	Downstream
LOC_Os11g10070	5430145	A	G	Downstream
LOC_Os11g10070	5430174	G	T	Downstream
LOC_Os11g10070	5430197	TAA	TA	Downstream
LOC_Os11g10070	5430199	A	T	Downstream
LOC_Os11g10070	5430248	C	A	Downstream
LOC_Os11g10070	5430348	G	A	Downstream
LOC_Os11g10070	5430410	C	A	Downstream
LOC_Os11g10070	5430455	A	T	Downstream
LOC_Os11g10070	5430463	C	T	Downstream
LOC_Os11g10070	5430625	G	A	Downstream
LOC_Os11g10070	5430776	T	C	Downstream
LOC_Os11g10070	5430887	T	C	Downstream
LOC_Os11g10070	5430888	A	G	Downstream
LOC_Os11g10070	5430957	A	G	Downstream
LOC_Os11g10070	5431214	G	T	Downstream
LOC_Os11g10070	5431576	G	C	Downstream
LOC_Os11g10080	5431911	A	G	Upstream
LOC_Os11g10080	5431959	G	A	Upstream
LOC_Os11g10080	5432790	C	T	Upstream
LOC_Os11g10080	5433051	G	A	Upstream
LOC_Os11g10080	5433058	C	T	Upstream
LOC_Os11g10080	5433212	C	T	Upstream
LOC_Os11g10080	5433233	T	G	Upstream
LOC_Os11g10080	5434191	G	A	Upstream
LOC_Os11g10080	5434450	C	T	Upstream
LOC_Os11g10080	5434456	T	C	Upstream
LOC_Os11g10080	5434525	T	C	Upstream
LOC_Os11g10080	5434619	C	A	Upstream
LOC_Os11g10080	5434899	A	T	Upstream
LOC_Os11g10080	5435271	C	T	Upstream
LOC_Os11g10080	5435283	T	C	Upstream
LOC_Os11g10080	5435317	G	A	Upstream
LOC_Os11g10080	5435324	A	T	Upstream
LOC_Os11g10080	5435367	C	T	Upstream
LOC_Os11g10080	5435423	C	T	Upstream
LOC_Os11g10080	5435435	C	T	Upstream
LOC_Os11g10080	5435474	T	C	Upstream
LOC_Os11g10080	5435520	T	C	Upstream
LOC_Os11g10080	5435566	C	T	Upstream
LOC_Os11g10080	5435569	G	T	Upstream
LOC_Os11g10080	5435792	T	C	Upstream
LOC_Os11g10080	5435935	G	A	Upstream
LOC_Os11g10080	5436152	G	A	Upstream
LOC_Os11g10080	5436188	A	C	Upstream
LOC_Os11g10080	5436262	T	C	Upstream
LOC_Os11g10080	5436289	C	T	Upstream
LOC_Os11g10080	5436590	T	G	Upstream
LOC_Os11g10080	5436594	C	T	Upstream
LOC_Os11g10080	5436598	C	T	Upstream
LOC_Os11g10080	5436669	A	C	Upstream
LOC_Os11g10080	5436768	C	A	Upstream
LOC_Os11g10080	5436845	T	A	Upstream
LOC_Os11g10080	5436926	G	A	Exon	Synonymous
LOC_Os11g10080	5437172	A	G	Intron
LOC_Os11g10080	5437189	C	A	Intron
LOC_Os11g10080	5437213	A	G	Intron
LOC_Os11g10080	5437316	T	C	Intron
LOC_Os11g10080	5437335	T	C	Intron
LOC_Os11g10080	5437347	T	C	Downstream
LOC_Os11g10080	5437438	G	A	Downstream
LOC_Os11g10080	5437485	T	C	Downstream
LOC_Os11g10080	5437550	T	A	Downstream
LOC_Os11g10080	5437603	G	A	Downstream
LOC_Os11g10080	5437634	A	G	Downstream
LOC_Os11g10080	5437646	G	A	Downstream
LOC_Os11g10080	5437850	C	T	Downstream
LOC_Os11g10080	5437918	G	T	Downstream
LOC_Os11g10080	5437932	G	A	Downstream
LOC_Os11g10080	5438183	C	T	Downstream
LOC_Os11g10080	5438215	C	T	Downstream
LOC_Os11g10080	5438304	C	T	Downstream
LOC_Os11g10080	5438379	G	A	Downstream
LOC_Os11g10080	5438472	A	C	Downstream
LOC_Os11g10080	5438729	T	C	Downstream
LOC_Os11g10080	5438799	T	A	Downstream
LOC_Os11g10080	5438952	T	G	Downstream
LOC_Os11g10080	5439024	A	G	Downstream
LOC_Os11g10080	5439083	A	G	Downstream
LOC_Os11g10080	5439108	G	A	Downstream
LOC_Os11g10080	5439189	T	G	Downstream
LOC_Os11g10080	5439208	T	C	Downstream
LOC_Os11g10080	5439247	C	A	Downstream
LOC_Os11g10080	5439342	A	G	Downstream
LOC_Os11g10080	5439380	C	T	Downstream
LOC_Os11g10080	5439673	T	G	Downstream
LOC_Os11g10080	5439786	C	T	Downstream
LOC_Os11g10080	5439787	A	G	Downstream
LOC_Os11g10080	5439823	C	T	Downstream
LOC_Os11g10090	5439929	G	A	Upstream
LOC_Os11g10090	5439983	C	T	Upstream
LOC_Os11g10090	5440064	T	C	Upstream
LOC_Os11g10090	5440074	C	T	Upstream
LOC_Os11g10090	5440315	T	G	Upstream
LOC_Os11g10090	5440350	C	T	Upstream
LOC_Os11g10090	5440446	A	T	Upstream
LOC_Os11g10090	5440523	T	A	Upstream
LOC_Os11g10090	5440623	T	A	Upstream
LOC_Os11g10090	5440659	C	G	Upstream
LOC_Os11g10090	5440751	C	T	Upstream
LOC_Os11g10090	5440821	C	A	Upstream
LOC_Os11g10090	5441007	G	C	Upstream
LOC_Os11g10090	5441555	G	A	Upstream
LOC_Os11g10090	5441560	C	T	Upstream
LOC_Os11g10090	5441571	C	T	Upstream
LOC_Os11g10090	5441587	C	T	Upstream
LOC_Os11g10090	5441632	A	C	Upstream
LOC_Os11g10090	5441761	G	A	Upstream
LOC_Os11g10090	5441859	C	T	5_prime UTR
LOC_Os11g10090	5441870	G	A	5_prime UTR
LOC_Os11g10090	5441891	A	G	5_prime UTR
LOC_Os11g10090	5441931	G	A	5_prime UTR
LOC_Os11g10090	5441982	G	A	5_prime UTR
LOC_Os11g10090	5442016	C	A	5_prime UTR
LOC_Os11g10090	5442188	G	A	5_prime UTR
LOC_Os11g10090	5442197	G	T	5_prime UTR
LOC_Os11g10090	5442205	C	T	5_prime UTR
LOC_Os11g10090	5442321	C	T	5_prime UTR
LOC_Os11g10090	5442436	G	T	Intron
LOC_Os11g10090	5442440	T	C	Intron
LOC_Os11g10090	5442532	T	C	Intron
LOC_Os11g10090	5442648	C	T	Intron
LOC_Os11g10090	5442717	A	G	Intron
LOC_Os11g10090	5442781	T	A	Intron
LOC_Os11g10090	5442837	C	T	Intron
LOC_Os11g10090	5442864	G	A	Intron
LOC_Os11g10090	5442903	G	A	Intron
LOC_Os11g10090	5442988	G	A	Intron
LOC_Os11g10090	5443077	T	C	Intron
LOC_Os11g10090	5443081	C	T	Intron
LOC_Os11g10090	5443148	G	A	Intron
LOC_Os11g10090	5443161	C	T	Intron
LOC_Os11g10090	5443220	G	T	Intron
LOC_Os11g10090	5443240	C	T	Intron
LOC_Os11g10090	5443334	C	T	Intron
LOC_Os11g10090	5443434	C	T	Intron
LOC_Os11g10090	5443447	G	A	Intron
LOC_Os11g10090	5443494	G	A	Intron
LOC_Os11g10090	5443500	G	A	Intron
LOC_Os11g10090	5443519	A	C	Intron
LOC_Os11g10090	5443561	T	C	Intron
LOC_Os11g10090	5443722	C	T	Intron
LOC_Os11g10090	5443767	G	T	Intron
LOC_Os11g10090	5443774	C	T	Intron
LOC_Os11g10090	5443816	G	A	Intron
LOC_Os11g10090	5444036	C	T	Intron
LOC_Os11g10090	5444068	C	T	Intron
LOC_Os11g10090	5444116	T	A	Intron
LOC_Os11g10090	5444159	C	T	Intron
LOC_Os11g10090	5444376	C	T	Intron
LOC_Os11g10090	5444377	G	A	Intron
LOC_Os11g10090	5444489	G	C	Intron
LOC_Os11g10090	5444624	G	C	Intron
LOC_Os11g10090	5444665	G	A	Intron
LOC_Os11g10090	5444688	C	T	Intron
LOC_Os11g10090	5444752	A	T	Intron
LOC_Os11g10090	5444765	T	C	Intron
LOC_Os11g10090	5444861	C	T	Intron
LOC_Os11g10090	5445014	G	A	Intron
LOC_Os11g10090	5445128	A	T	Intron
LOC_Os11g10090	5445160	C	A	Intron
LOC_Os11g10090	5445291	C	T	Intron
LOC_Os11g10090	5445317	C	A	Intron
LOC_Os11g10090	5445456	G	A	Intron
LOC_Os11g10090	5445522	G	A	Intron
LOC_Os11g10090	5445661	C	T	Intron
LOC_Os11g10090	5445728	C	T	Intron
LOC_Os11g10090	5446069	G	A	Intron
LOC_Os11g10090	5446137	G	A	Intron
LOC_Os11g10090	5446238	C	A	Intron
LOC_Os11g10090	5446489	C	T	Intron
LOC_Os11g10090	5446529	T	C	Intron
LOC_Os11g10090	5446617	A	G	Intron
LOC_Os11g10090	5446811	C	G	Intron
LOC_Os11g10090	5446828	C	A	Intron
LOC_Os11g10090	5446936	C	T	Intron
LOC_Os11g10090	5446996	C	T	Intron
LOC_Os11g10090	5447075	C	T	Intron
LOC_Os11g10090	5447118	T	G	Intron
LOC_Os11g10090	5447160	C	T	Intron
LOC_Os11g10090	5447337	G	A	Exon	Nonsynonymous
LOC_Os11g10090	5447343	C	T	Exon	Synonymous
LOC_Os11g10090	5447362	G	A	Exon	Nonsynonymous
LOC_Os11g10090	5447370	C	T	Exon	Synonymous
LOC_Os11g10090	5447427	A	G	Exon	Synonymous
LOC_Os11g10090	5447496	A	G	Exon	Synonymous
LOC_Os11g10090	5447520	C	T	Exon	Synonymous
LOC_Os11g10090	5447551	G	A	Exon	Nonsynonymous
LOC_Os11g10090	5447667	C	T	Exon	Synonymous
LOC_Os11g10090	5447718	C	G	Exon	Nonsynonymous
LOC_Os11g10090	5447726	C	G	Exon	Stop gained
LOC_Os11g10090	5451853	C	A	Downstream
LOC_Os11g10090	5451914	C	T	Downstream
LOC_Os11g10090	5451961	T	C	Downstream
LOC_Os11g10090	5451969	G	A	Downstream
LOC_Os11g10090	5452023	C	T	Downstream
LOC_Os11g10090	5452040	C	T	Downstream
LOC_Os11g10090	5452313	G	A	Downstream
LOC_Os11g10090	5452318	G	T	Downstream
LOC_Os11g10090	5452416	C	T	Downstream
LOC_Os11g10090	5452495	G	A	Downstream
LOC_Os11g10090	5452635	G	A	Downstream
LOC_Os11g10090	5452664	A	G	Downstream
LOC_Os11g10090	5452685	G	T	Downstream
LOC_Os11g10090	5452817	G	C	Downstream
LOC_Os11g10090	5452825	C	A	Downstream
LOC_Os11g10090	5452904	T	A	Downstream
LOC_Os11g10090	5452944	C	T	Downstream
LOC_Os11g10090	5452982	C	T	Downstream
LOC_Os11g10090	5453058	T	C	Downstream
LOC_Os11g10090	5453065	C	T	Downstream
LOC_Os11g10090	5453073	C	T	Downstream
LOC_Os11g10090	5453116	C	T	Downstream
LOC_Os11g10090	5453145	G	A	Downstream
LOC_Os11g10090	5453200	A	G	Downstream
LOC_Os11g10090	5453267	G	T	Downstream
LOC_Os11g10090	5453397	A	T	Downstream
LOC_Os11g10090	5453454	G	A	Downstream
LOC_Os11g10090	5453543	G	A	Downstream
LOC_Os11g10090	5453698	T	A	Downstream
LOC_Os11g10090	5454129	T	G	Downstream
LOC_Os11g10090	5454308	G	A	Downstream
LOC_Os11g10090	5454326	C	T	Downstream
LOC_Os11g10090	5454343	G	A	Downstream
LOC_Os11g10090	5454417	G	A	Downstream
LOC_Os11g10090	5454644	C	A	Downstream
LOC_Os11g10090	5454706	G	A	Downstream
LOC_Os11g10090	5454781	C	A	Downstream
LOC_Os11g10090	5454835	C	T	Downstream
LOC_Os11g10090	5454836	C	A	Downstream
LOC_Os11g10090	5454913	C	A	Downstream
LOC_Os11g10090	5454983	C	A	Downstream
LOC_Os11g10090	5455031	C	T	Downstream
LOC_Os11g10090	5455080	C	T	Downstream
LOC_Os11g10090	5455086	C	T	Downstream
LOC_Os11g10100	5455374	T	A	Upstream
LOC_Os11g10100	5455656	C	T	Upstream
LOC_Os11g10100	5455711	T	C	Upstream
LOC_Os11g10100	5456089	T	G	Upstream
LOC_Os11g10100	5456564	C	T	Upstream
LOC_Os11g10100	5456586	A	G	Upstream
LOC_Os11g10100	5456597	A	G	Upstream
LOC_Os11g10100	5456776	G	A	Upstream
LOC_Os11g10100	5456777	G	T	Upstream
LOC_Os11g10100	5456779	C	T	Upstream
LOC_Os11g10100	5456780	G	A	Upstream
LOC_Os11g10100	5456797	G	A	Upstream
LOC_Os11g10100	5457283	T	A	Upstream
LOC_Os11g10100	5458537	A	T	Upstream
LOC_Os11g10100	5458703	C	T	Upstream
LOC_Os11g10100	5458800	C	T	Upstream
LOC_Os11g10100	5458847	A	G	Upstream		7.29e-09
LOC_Os11g10100	5458871	C	T	Upstream
LOC_Os11g10100	5458878	G	A	Upstream
LOC_Os11g10100	5458923	A	T	Upstream
LOC_Os11g10100	5458999	G	C	Upstream
LOC_Os11g10100	5459050	T	A	Upstream
LOC_Os11g10100	5459074	G	C	Upstream
LOC_Os11g10100	5459269	A	G	Upstream
LOC_Os11g10100	5459370	T	C	Upstream
LOC_Os11g10100	5460619	G	T	Upstream
LOC_Os11g10100	5460717	G	C	Intron
LOC_Os11g10100	5461376	G	C	Intron
LOC_Os11g10100	5461865	C	G	Exon	Nonsynonymous
LOC_Os11g10100	5462067	G	C	Exon	Synonymous
LOC_Os11g10100	5462247	C	T	Intron
LOC_Os11g10100	5462386	A	T	Intron
LOC_Os11g10100	5462600	C	T	Intron
LOC_Os11g10100	5462671	C	A	Intron
LOC_Os11g10100	5462708	A	G	Intron
LOC_Os11g10100	5463192	G	A	Intron
LOC_Os11g10100	5463276	T	G	Intron
LOC_Os11g10100	5463410	C	T	Exon	Synonymous
LOC_Os11g10100	5463545	C	A	Intron
LOC_Os11g10100	5464285	T	G	Intron
LOC_Os11g10100	5464563	T	C	3_prime UTR
LOC_Os11g10100	5464770	T	A	Upstream
LOC_Os11g10100	5464783	C	G	Upstream
LOC_Os11g10110	5465299	G	A	Exon	Synonymous
LOC_Os11g10110	5466662	G	C	Upstream
LOC_Os11g10120	5466745	A	G	Downstream
LOC_Os11g10120	5466858	C	A	Downstream
LOC_Os11g10120	5467069	T	A	Downstream
LOC_Os11g10120	5467354	T	A	Downstream
LOC_Os11g10120	5467407	A	G	Downstream
LOC_Os11g10120	5467455	A	T	Downstream
LOC_Os11g10120	5467893	A	T	3_prime UTR
LOC_Os11g10120	5468102	C	T	3_prime UTR
LOC_Os11g10120	5468299	T	C	3_prime UTR
LOC_Os11g10120	5468482	A	T	Exon	Synonymous
LOC_Os11g10120	5468581	A	G	Exon	Synonymous
LOC_Os11g10120	5468791	G	A	Exon	Synonymous
LOC_Os11g10120	5468829	G	C	Exon	Nonsynonymous
LOC_Os11g10120	5468906	C	G	Exon	Nonsynonymous
LOC_Os11g10120	5468966	C	A	Exon	Nonsynonymous
LOC_Os11g10120	5469121	A	C	Exon	Nonsynonymous
LOC_Os11g10120	5469151	A	G	5_prime UTR		7.79e-06
LOC_Os11g10120	5469218	G	A	5_prime UTR
LOC_Os11g10120	5469241	A	T	5_prime UTR
LOC_Os11g10120	5469283	T	C	5_prime UTR
LOC_Os11g10120	5469395	T	A	Upstream
LOC_Os11g10120	5469441	T	A	Upstream
LOC_Os11g10120	5469499	A	G	Upstream
LOC_Os11g10120	5469518	G	A	Upstream
LOC_Os11g10120	5469531	A	G	Upstream
LOC_Os11g10120	5469532	T	C	Upstream
LOC_Os11g10120	5469579	C	T	Upstream
LOC_Os11g10120	5469670	T	C	Upstream
LOC_Os11g10120	5469893	T	A	Upstream
LOC_Os11g10120	5469897	A	G	Upstream
LOC_Os11g10120	5469914	C	A	Upstream
LOC_Os11g10120	5469946	G	A	Upstream
LOC_Os11g10120	5470232	A	G	Upstream
LOC_Os11g10120	5470288	G	A	Upstream
LOC_Os11g10120	5470307	T	C	Upstream
LOC_Os11g10120	5470331	A	G	Upstream
LOC_Os11g10120	5470751	A	G	Upstream
LOC_Os11g10120	5470815	T	C	Upstream
LOC_Os11g10120	5470986	A	G	Upstream
LOC_Os11g10120	5471429	T	C	Upstream
LOC_Os11g10120	5472725	G	A	Upstream
LOC_Os11g10120	5472738	T	G	Upstream
LOC_Os11g10120	5472778	A	T	Upstream
LOC_Os11g10120	5473209	T	A	Upstream
LOC_Os11g10120	5473350	G	C	Upstream
LOC_Os11g10120	5473496	A	T	Upstream
LOC_Os11g10120	5473652	A	C	Upstream
LOC_Os11g10120	5473855	G	A	Upstream
LOC_Os11g10130	5474811	T	G	Upstream
LOC_Os11g10130	5474907	T	C	Upstream
LOC_Os11g10130	5474936	C	T	Upstream
LOC_Os11g10130	5475190	C	T	Upstream
LOC_Os11g10130	5476618	A	G	Upstream
LOC_Os11g10130	5476705	C	T	Upstream
LOC_Os11g10130	5477525	C	G	Upstream
LOC_Os11g10130	5478435	G	T	Upstream
LOC_Os11g10130	5478437	G	A	Upstream
LOC_Os11g10130	5478465	C	T	Upstream
LOC_Os11g10130	5479210	G	A	Upstream
LOC_Os11g10130	5479490	T	C	Upstream
LOC_Os11g10130	5479919	C	T	Exon	Synonymous
LOC_Os11g10130	5480163	G	A	Intron
LOC_Os11g10130	5480648	G	A	Intron
LOC_Os11g10130	5480852	A	T	Intron
LOC_Os11g10130	5480938	T	G	Intron
LOC_Os11g10130	5481250	A	G	Intron
LOC_Os11g10130	5481346	A	C	Intron
LOC_Os11g10130	5481372	T	G	Intron
LOC_Os11g10130	5481967	C	T	Intron
LOC_Os11g10130	5482043	T	A	Intron
LOC_Os11g10130	5482922	G	C	3_prime UTR
LOC_Os11g10130	5482958	T	A	3_prime UTR		2.3e-10
LOC_Os11g10130	5483086	A	G	Downstream
LOC_Os11g10130	5483108	C	T	Downstream
LOC_Os11g10130	5483152	C	A	Downstream
LOC_Os11g10130	5483274	A	G	Downstream
LOC_Os11g10130	5483367	A	G	Downstream
LOC_Os11g10130	5483469	G	A	Downstream
LOC_Os11g10130	5483717	A	C	Downstream
LOC_Os11g10130	5484000	A	T	Downstream		4.21e-10
LOC_Os11g10130	5484271	T	G	Downstream
LOC_Os11g10130	5484309	G	A	Downstream
LOC_Os11g10130	5484472	A	C	Downstream
LOC_Os11g10130	5485716	C	T	Downstream
LOC_Os11g10130	5485855	T	A	Downstream		4.21e-10
LOC_Os11g10130	5486064	C	T	Downstream
LOC_Os11g10130	5486101	A	T	Downstream
LOC_Os11g10130	5486189	G	T	Downstream
LOC_Os11g10130	5486284	T	G	Downstream
LOC_Os11g10130	5486610	C	T	Downstream
LOC_Os11g10140	5486810	T	C	Downstream
LOC_Os11g10140	5486866	T	C	Downstream
LOC_Os11g10140	5486999	C	A	Downstream
LOC_Os11g10140	5487000	T	C	Downstream
LOC_Os11g10140	5487211	A	C	Downstream
LOC_Os11g10140	5487691	A	C	Downstream
LOC_Os11g10140	5487720	G	A	Downstream
LOC_Os11g10140	5487909	A	C	Downstream
LOC_Os11g10140	5488064	G	A	Downstream
LOC_Os11g10140	5488075	C	A	Downstream
LOC_Os11g10140	5488080	C	T	Downstream
LOC_Os11g10140	5488139	C	T	Downstream
LOC_Os11g10140	5488232	A	T	Downstream
LOC_Os11g10140	5488253	T	A	Downstream
LOC_Os11g10140	5488264	G	T	Downstream
LOC_Os11g10140	5488381	T	C	Downstream
LOC_Os11g10140	5488423	T	G	Downstream
LOC_Os11g10140	5488431	A	C	Downstream
LOC_Os11g10140	5488686	A	T	Downstream
LOC_Os11g10140	5488757	A	G	Downstream
LOC_Os11g10140	5488827	G	A	Downstream		7.01e-11
LOC_Os11g10140	5488833	G	A	Downstream
LOC_Os11g10140	5491571	T	C	Intron
LOC_Os11g10140	5491600	T	A	Intron
LOC_Os11g10140	5491638	T	C	Exon	Synonymous
LOC_Os11g10140	5491701	T	A	Exon	Nonsynonymous
LOC_Os11g10140	5491712	A	T	Exon	Nonsynonymous
LOC_Os11g10140	5491879	A	G	Exon	Synonymous
LOC_Os11g10140	5491896	G	T	Exon	Synonymous
LOC_Os11g10140	5491987	C	T	Exon	Synonymous
LOC_Os11g10140	5492079	T	C	Exon	Nonsynonymous
LOC_Os11g10140	5492087	T	C	Exon	Synonymous
LOC_Os11g10140	5492242	G	A	Intron
LOC_Os11g10140	5492930	G	A	Exon	Synonymous
LOC_Os11g10140	5492942	T	C	Exon	Synonymous
LOC_Os11g10140	5493022	C	T	Upstream
LOC_Os11g10140	5493057	A	G	Upstream
LOC_Os11g10140	5493161	C	T	Upstream
LOC_Os11g10140	5493332	A	G	Upstream
LOC_Os11g10140	5493433	C	T	Upstream
LOC_Os11g10140	5493473	C	A	Upstream
LOC_Os11g10140	5493476	A	T	Upstream
LOC_Os11g10140	5493568	A	G	Upstream
LOC_Os11g10140	5497174	T	C	Upstream
LOC_Os11g10140	5497244	A	G	Upstream
LOC_Os11g10140	5497302	A	G	Upstream
LOC_Os11g10140	5497435	A	C	Upstream		3.79e-09
LOC_Os11g10140	5497730	G	A	Upstream
LOC_Os11g10140	5497823	A	G	Upstream
LOC_Os11g10140	5497850	A	C	Upstream
LOC_Os11g10140	5497905	C	T	Upstream
LOC_Os11g10140	5497972	G	C	Upstream
LOC_Os11g10140	5498160	G	A	Upstream
LOC_Os11g10140	5498209	T	A	Upstream
LOC_Os11g10140	5498294	A	C	Upstream
LOC_Os11g10140	5498341	G	A	Upstream
LOC_Os11g10140	5498654	G	T	Upstream
LOC_Os11g10140	5498661	C	T	Upstream
LOC_Os11g10140	5498790	A	G	Upstream
LOC_Os11g10140	5498835	T	C	Upstream
LOC_Os11g10140	5498908	T	C	Upstream
LOC_Os11g10140	5498952	A	T	Upstream
LOC_Os11g10140	5499039	G	A	Upstream
LOC_Os11g10140	5499068	A	G	Upstream		2.45e-09
LOC_Os11g10140	5499192	A	T	Upstream
LOC_Os11g10140	5499237	C	G	Upstream
LOC_Os11g10140	5499341	A	G	Upstream
LOC_Os11g10140	5499368	G	C	Upstream
LOC_Os11g10160	5511329	A	G	Exon	Synonymous
LOC_Os11g10160	5511410	G	A	Exon	Synonymous
LOC_Os11g10160	5511732	A	C	Intron
LOC_Os11g10160	5511780	G	T	Intron
LOC_Os11g10160	5512310	A	G	Intron
LOC_Os11g10170	5512738	T	C	Upstream
LOC_Os11g10170	5512800	C	T	Upstream
LOC_Os11g10170	5512821	G	T	Upstream
LOC_Os11g10170	5514175	T	A	Upstream
LOC_Os11g10170	5514232	C	A	Upstream
LOC_Os11g10170	5514391	G	A	Upstream		1.73e-10
LOC_Os11g10170	5514458	C	T	Upstream
LOC_Os11g10170	5514499	A	T	Upstream
LOC_Os11g10170	5514526	T	C	Upstream
LOC_Os11g10170	5514556	T	G	Upstream
LOC_Os11g10170	5514625	G	T	Exon	Synonymous
LOC_Os11g10170	5514633	C	T	Exon	Nonsynonymous
LOC_Os11g10170	5514658	T	C	Exon	Synonymous
LOC_Os11g10170	5514709	A	G	Exon	Synonymous
LOC_Os11g10170	5514854	A	G	Exon	Nonsynonymous
LOC_Os11g10170	5514857	C	T	Exon	Stop gained
LOC_Os11g10170	5514912	A	G	Exon	Nonsynonymous
LOC_Os11g10170	5514922	C	T	Exon	Synonymous
LOC_Os11g10170	5514998	G	A	Exon	Nonsynonymous
LOC_Os11g10170	5515414	A	G	Intron
LOC_Os11g10170	5515531	T	C	Exon	Nonsynonymous	1.73e-10
LOC_Os11g10170	5515576	G	A	Exon	Nonsynonymous
LOC_Os11g10170	5515656	G	A	Exon	Nonsynonymous
LOC_Os11g10170	5515671	C	T	Exon	Synonymous	6.7e-10
LOC_Os11g10170	5515698	T	C	Exon	Synonymous
LOC_Os11g10170	5515749	C	T	Intron
LOC_Os11g10170	5515893	G	A	Exon	Nonsynonymous
LOC_Os11g10170	5515925	T	C	Exon	Synonymous	2.52e-08
LOC_Os11g10170	5515983	C	A	Intron
LOC_Os11g10170	5516033	A	T	Intron
LOC_Os11g10170	5516062	C	T	Intron		1.73e-10
LOC_Os11g10170	5516142	G	A	Exon	Nonsynonymous	1.87e-10
LOC_Os11g10170	5516184	G	A	Exon	Nonsynonymous
LOC_Os11g10170	5516315	T	G	Downstream
LOC_Os11g10170	5516394	A	T	Downstream
LOC_Os11g10170	5516492	C	T	Downstream
LOC_Os11g10170	5516687	A	G	Downstream		7.01e-11
LOC_Os11g10170	5516709	T	C	Downstream		7.01e-11
LOC_Os11g10170	5516836	G	A	Downstream
